# Supplementary material for: Incidence and Risk Factors for Development of Cardiac Toxicity in Adult Patients with Newly Diagnosed Acute Myeloid Leukemia
Source: Cancers (Basel). 2023 Apr 12;15(8):2267. doi: 10.3390/cancers15082267 (PMC10136564; doi:10.3390/cancers15082267)
Supplement: Supplementary file 1 [file cancers-15-02267-s001.zip]

Archive with 1 entries (1 files):
- cancers-2253885-SI.pdf
